# Supplementary material for: Interictal Epileptiform Discharges are Task Dependent and are Associated with Lasting Electrocorticographic Changes
Source: Cereb Cortex Commun. 2021 Mar 20;2(2):tgab019. doi: 10.1093/texcom/tgab019 (PMC8152941; doi:10.1093/texcom/tgab019)
Supplement: supplementary_material_tgab019 [file supplementary_material_tgab019.zip]

Archive with 1 entries (1 files):
- supplementary_material_tgab019.pdf
